# Supplementary material for: Association Between Stroke and Traumatic Brain Injury: A Systematic Review and Meta-Analysis
Source: NeuroSci. 2025 Mar 4;6(1):21. doi: 10.3390/neurosci6010021 (PMC11944542; doi:10.3390/neurosci6010021)
Supplement: Supplementary file 1 [file neurosci-06-00021-s001.zip]

Archive with 1 entries (1 files):
- neurosci-3427401-supplementary.pdf
